# Supplementary material for: Adipose Mesenchymal Stromal Cell-Derived Exosomes Carrying MiR-122-5p Antagonize the Inhibitory Effect of Dihydrotestosterone on Hair Follicles by Targeting the TGF-β1/SMAD3 Signaling Pathway
Source: Int J Mol Sci. 2023 Mar 16;24(6):5703. doi: 10.3390/ijms24065703 (PMC10059832; doi:10.3390/ijms24065703)
Supplement: Supplementary file 1 [file ijms-24-05703-s001.zip]

Archive with 1 entries (1 files):
- ijms-2142049-supplementary.pdf
